# Supplementary material for: FUS Alters circRNA Metabolism in Human Motor Neurons Carrying the ALS-Linked P525L Mutation
Source: Int J Mol Sci. 2023 Feb 6;24(4):3181. doi: 10.3390/ijms24043181 (PMC9968238; doi:10.3390/ijms24043181)
Supplement: Supplementary file 1 [file ijms-24-03181-s001.zip]

Archive with 1 entries (1 files):
- ijms-2105966-SI.pdf
